# Supplementary material for: The Arabidopsis thaliana Immunophilin ROF1 Directly Interacts with PI(3)P and PI(3,5)P2 and Affects Germination under Osmotic Stress
Source: PLoS One. 2012 Nov 2;7(11):e48241. doi: 10.1371/journal.pone.0048241 (PMC3487907; doi:10.1371/journal.pone.0048241)
Supplement: Spectrum Report S1 — (XLSX) [file pone.0048241.s011.xlsx]

## Sheet: Spectrum ReportTrEM
Protein name	Protein accession numbers	Protein molecular weight (Da)	Protein identification probability	Number of unique peptides	Number of unique spectra	Number of total spectra	Percentage of total spectra	Percentage sequence coverage	Assigned	Peptide sequence	Previous amino acid	Next amino acid	Peptide identification probability	Mascot Ion score	Mascot Identity score	Number of enzymatic termini	Modifications identified by spectrum	Observed m/z	Actual peptide mass (AMU)	Calculated +1H Peptide Mass (AMU)	Spectrum charge	Actual minus calculated peptide mass (AMU)	Actual minus calculated peptide mass (PPM)	Peptide start index	Peptide stop index	Exclusive	Other Proteins
PI3P
Phosphoglucomutase OS=Arabidopsis thaliana GN=At1g23190/ T26J12.5 PE=2 SV=1	Q93Y04_ARATH	63154	1	7	7	7	0.438	0.12	TRUE	DAVQIIIK	K	M	0.95	58.5	33.6	2		450.308	898.6	899.557	2	0.05101	56.7	69	76	TRUE
Phosphoglucomutase OS=Arabidopsis thaliana GN=At1g23190/ T26J12.5 PE=2 SV=1	Q93Y04_ARATH	63154	1	7	7	7	0.438	0.12	TRUE	YLFEDGSR	R	L	0.88	33.2	36.3	2		493.757	985.499	986.458	2	0.04817	48.83	513	520	TRUE
Phosphoglucomutase OS=Arabidopsis thaliana GN=At1g23190/ T26J12.5 PE=2 SV=1	Q93Y04_ARATH	63154	1	7	7	7	0.438	0.12	TRUE	LVSVEDIVR	K	Q	0.95	47.8	35.2	2		515.332	1028.65	1029.59	2	0.06223	60.43	426	434	TRUE
Phosphoglucomutase OS=Arabidopsis thaliana GN=At1g23190/ T26J12.5 PE=2 SV=1	Q93Y04_ARATH	63154	1	7	7	7	0.438	0.12	TRUE	LQSSIPEVNK	K	I	0.95	45.1	35.3	2		557.847	1113.68	1114.61	2	0.07457	66.9	468	477	TRUE
Phosphoglucomutase OS=Arabidopsis thaliana GN=At1g23190/ T26J12.5 PE=2 SV=1	Q93Y04_ARATH	63154	1	7	7	7	0.438	0.12	TRUE	LSGTGSEGATIR	R	L	0.95	94	36.1	2		574.837	1147.66	1148.59	2	0.07554	65.76	525	536	TRUE
Phosphoglucomutase OS=Arabidopsis thaliana GN=At1g23190/ T26J12.5 PE=2 SV=1	Q93Y04_ARATH	63154	1	7	7	7	0.438	0.12	TRUE	YDYENVDAGK	R	A	0.95	77	36.1	2		587.295	1172.57	1173.51	2	0.0759	64.67	448	457	TRUE
Phosphoglucomutase OS=Arabidopsis thaliana GN=At1g23190/ T26J12.5 PE=2 SV=1	Q93Y04_ARATH	63154	1	7	7	7	0.438	0.12	TRUE	SmPTSAALDVVAK	R	S	0.95	59.8	35.8	2	m2: Oxidation (+15.99)	653.384	1304.75	1305.67	2	0.0877	67.16	344	356	TRUE
70 kDa peptidyl-prolyl isomerase OS=Arabidopsis thaliana GN=ROF1 PE=1 SV=2	B3H746_ARATH,FKB70_ARATH	61436.1	1	4	4	4	0.25	0.0672	TRUE	FYGNmFAK	K	L	0.831	31.5	36.7	2	m5: Oxidation (+15.99)	497.249	992.482	993.45	2	0.03993	40.19	540	547	TRUE
70 kDa peptidyl-prolyl isomerase OS=Arabidopsis thaliana GN=ROF1 PE=1 SV=2	B3H746_ARATH,FKB70_ARATH	61436.1	1	4	4	4	0.25	0.0672	TRUE	LQDGTVFLK	K	K	0.95	50.2	36.1	2		510.82	1019.62	1020.57	2	0.05833	57.15	301	309	TRUE
70 kDa peptidyl-prolyl isomerase OS=Arabidopsis thaliana GN=ROF1 PE=1 SV=2	B3H746_ARATH,FKB70_ARATH	61436.1	1	4	4	4	0.25	0.0672	TRUE	ALEIDPNNR	K	E	0.95	52.6	35.7	2		521.302	1040.59	1041.53	2	0.06299	60.48	509	517	TRUE
70 kDa peptidyl-prolyl isomerase OS=Arabidopsis thaliana GN=ROF1 PE=1 SV=2	B3H746_ARATH,FKB70_ARATH	61436.1	1	4	4	4	0.25	0.0672	TRUE	VAcNLNDAAcK	K	L	0.95	64.3	36	2	c3: Carbamidomethyl (+57.02), c10: Carbamidomethyl (+57.02)	618.315	1234.61	1235.55	2	0.07033	56.92	449	459	TRUE
PI3,5P2
Peroxisomal acyl-coenzyme A oxidase 1 OS=Arabidopsis thaliana GN=ACX1 PE=1 SV=1	ACOX1_ARATH	74284.7	1	6	6	6	0.176	0.0904	TRUE	VSTHAVVYAR	K	L	0.859	37	36.3	2		368.195	1101.56	1102.6	3	-0.03047	-27.64	182	191	TRUE
Peroxisomal acyl-coenzyme A oxidase 1 OS=Arabidopsis thaliana GN=ACX1 PE=1 SV=1	ACOX1_ARATH	74284.7	1	6	6	6	0.176	0.0904	TRUE	YDGNVYPK	R	L	0.93	35.5	35.1	2		478.217	954.419	955.453	2	-0.02599	-27.2	621	628	TRUE
Peroxisomal acyl-coenzyme A oxidase 1 OS=Arabidopsis thaliana GN=ACX1 PE=1 SV=1	ACOX1_ARATH	74284.7	1	6	6	6	0.176	0.0904	TRUE	LVASDPVFEK	R	S	0.95	58.7	36.5	2		552.779	1103.54	1104.59	2	-0.04339	-39.28	41	50	TRUE
Peroxisomal acyl-coenzyme A oxidase 1 OS=Arabidopsis thaliana GN=ACX1 PE=1 SV=1	ACOX1_ARATH	74284.7	1	6	6	6	0.176	0.0904	TRUE	QASLANDQLR	K	S	0.95	74	36	2		558.27	1114.52	1115.58	2	-0.04942	-44.3	581	590	TRUE
Peroxisomal acyl-coenzyme A oxidase 1 OS=Arabidopsis thaliana GN=ACX1 PE=1 SV=1	ACOX1_ARATH	74284.7	1	6	6	6	0.176	0.0904	TRUE	VPVGTTAYmGR	K	A	0.95	65.3	35.5	2	m9: Oxidation (+15.99)	584.277	1166.54	1167.58	2	-0.03819	-32.71	450	460	TRUE
Peroxisomal acyl-coenzyme A oxidase 1 OS=Arabidopsis thaliana GN=ACX1 PE=1 SV=1	ACOX1_ARATH	74284.7	1	6	6	6	0.176	0.0904	TRUE	EGEYVPSDVPK	R	Q	0.95	46.8	36	2		610.278	1218.54	1219.58	2	-0.03769	-30.91	264	274	TRUE
Peptidylprolyl isomerase OS=Arabidopsis thaliana GN=At5g48570 PE=4 SV=1	Q9FJL3_ARATH	65207.4	1	8	8	8	0.235	0.13	TRUE	TVVEVTDDRK	K	V	0.803	32.4	36.4	2		387.87	1160.59	1161.61	3	-0.01864	-16.05	272	281	TRUE
Peptidylprolyl isomerase OS=Arabidopsis thaliana GN=At5g48570 PE=4 SV=1	Q9FJL3_ARATH	65207.4	1	8	8	8	0.235	0.13	FALSE	GWDLGIK	K	T	0.945	39.1	37.3	2		394.705	787.394	788.431	2	-0.02953	-37.46	104	110	FALSE	B3H746_ARATH,FKB70_ARATH
Peptidylprolyl isomerase OS=Arabidopsis thaliana GN=At5g48570 PE=4 SV=1	Q9FJL3_ARATH	65207.4	1	8	8	8	0.235	0.13	TRUE	ALEIDPDNKEVK	K	I	0.799	31.3	35.5	2		457.567	1369.68	1370.72	3	-0.03268	-23.84	519	530	TRUE
Peptidylprolyl isomerase OS=Arabidopsis thaliana GN=At5g48570 PE=4 SV=1	Q9FJL3_ARATH	65207.4	1	8	8	8	0.235	0.13	TRUE	LEDGTIVGK	R	S	0.95	71.8	37	2		466.242	930.467	931.51	2	-0.03501	-37.58	192	200	TRUE
Peptidylprolyl isomerase OS=Arabidopsis thaliana GN=At5g48570 PE=4 SV=1	Q9FJL3_ARATH	65207.4	1	8	8	8	0.235	0.13	FALSE	SDGVEFTVK	K	E	0.95	51.4	36	2		491.232	980.449	981.489	2	-0.03295	-33.58	201	209	FALSE	B3H746_ARATH,FKB70_ARATH
Peptidylprolyl isomerase OS=Arabidopsis thaliana GN=At5g48570 PE=4 SV=1	Q9FJL3_ARATH	65207.4	1	8	8	8	0.235	0.13	TRUE	FYSNmLSK	K	M	0.95	54.8	36.4	2	m5: Oxidation (+15.99)	503.223	1004.43	1005.47	2	-0.0328	-32.62	550	557	TRUE
Peptidylprolyl isomerase OS=Arabidopsis thaliana GN=At5g48570 PE=4 SV=1	Q9FJL3_ARATH	65207.4	1	8	8	8	0.235	0.13	TRUE	ALEIDPDNK	K	E	0.939	36.8	35.6	2		507.74	1013.46	1014.51	2	-0.03928	-38.72	519	527	TRUE
Peptidylprolyl isomerase OS=Arabidopsis thaliana GN=At5g48570 PE=4 SV=1	Q9FJL3_ARATH	65207.4	1	8	8	8	0.235	0.13	TRUE	IGEEmEIGK	K	S	0.95	46.3	36.4	2	m5: Oxidation (+15.99)	511.232	1020.45	1021.49	2	-0.03144	-30.78	37	45	TRUE
Peptidylprolyl isomerase OS=Arabidopsis thaliana GN=At5g48570 PE=4 SV=1	Q9FJL3_ARATH	65207.4	1	8	8	8	0.235	0.13	TRUE	TVVEVTDDR	K	K	0.944	38.4	36.8	2		517.244	1032.47	1033.52	2	-0.03581	-34.65	272	280	TRUE
Peptidylprolyl isomerase OS=Arabidopsis thaliana GN=At5g48570 PE=4 SV=1	Q9FJL3_ARATH	65207.4	1	8	8	8	0.235	0.13	TRUE	IAcNLNDAAcK	K	L	0.593	27.2	35.5	2	c3: Carbamidomethyl (+57.02), c10: Carbamidomethyl (+57.02)	625.261	1248.51	1249.57	2	-0.05349	-42.81	459	469	TRUE
70 kDa peptidyl-prolyl isomerase OS=Arabidopsis thaliana GN=ROF1 PE=1 SV=2	B3H746_ARATH,FKB70_ARATH	61436.1	1	13	13	13	0.382	0.225	TRUE	ILAVGEK	K	W	0.896	35	36.5	2		365.224	728.432	729.451	2	-0.01169	-16.03	160	166	TRUE
70 kDa peptidyl-prolyl isomerase OS=Arabidopsis thaliana GN=ROF1 PE=1 SV=2	B3H746_ARATH,FKB70_ARATH	61436.1	1	13	13	13	0.382	0.225	TRUE	GWDIGIK	K	T	0.945	39.1	37.3	2		394.705	787.394	788.431	2	-0.02953	-37.46	96	102	TRUE	Q9FJL3_ARATH
70 kDa peptidyl-prolyl isomerase OS=Arabidopsis thaliana GN=ROF1 PE=1 SV=2	B3H746_ARATH,FKB70_ARATH	61436.1	1	13	13	13	0.382	0.225	TRUE	LEDGTVVGK	K	S	0.95	58.9	37	2		459.231	916.446	917.495	2	-0.04078	-44.45	184	192	TRUE
70 kDa peptidyl-prolyl isomerase OS=Arabidopsis thaliana GN=ROF1 PE=1 SV=2	B3H746_ARATH,FKB70_ARATH	61436.1	1	13	13	13	0.382	0.225	TRUE	DLDEVLVK	K	F	0.95	49.4	36.7	2		465.745	929.475	930.515	2	-0.03206	-34.46	172	179	TRUE
70 kDa peptidyl-prolyl isomerase OS=Arabidopsis thaliana GN=ROF1 PE=1 SV=2	B3H746_ARATH,FKB70_ARATH	61436.1	1	13	13	13	0.382	0.225	TRUE	SDGVEFTVK	K	D	0.95	51.4	36	2		491.232	980.449	981.489	2	-0.03295	-33.58	193	201	TRUE	Q9FJL3_ARATH
70 kDa peptidyl-prolyl isomerase OS=Arabidopsis thaliana GN=ROF1 PE=1 SV=2	B3H746_ARATH,FKB70_ARATH	61436.1	1	13	13	13	0.382	0.225	TRUE	FYGNmFAK	K	L	0.95	47.4	35.9	2	m5: Oxidation (+15.99)	497.207	992.399	993.45	2	-0.04331	-43.59	540	547	TRUE
70 kDa peptidyl-prolyl isomerase OS=Arabidopsis thaliana GN=ROF1 PE=1 SV=2	B3H746_ARATH,FKB70_ARATH	61436.1	1	13	13	13	0.382	0.225	TRUE	LQDGTVFLK	K	K	0.95	59.4	36.7	2		510.775	1019.53	1020.57	2	-0.03069	-30.07	301	309	TRUE
70 kDa peptidyl-prolyl isomerase OS=Arabidopsis thaliana GN=ROF1 PE=1 SV=2	B3H746_ARATH,FKB70_ARATH	61436.1	1	13	13	13	0.382	0.225	TRUE	ALEIDPNNR	K	E	0.95	52.8	35.8	2		521.254	1040.49	1041.53	2	-0.03295	-31.64	509	517	TRUE
70 kDa peptidyl-prolyl isomerase OS=Arabidopsis thaliana GN=ROF1 PE=1 SV=2	B3H746_ARATH,FKB70_ARATH	61436.1	1	13	13	13	0.382	0.225	TRUE	EGDGYERPNEGAVVK	K	V	0.831	33.1	34.9	2		540.573	1618.7	1619.77	3	-0.06263	-38.67	280	294	TRUE
70 kDa peptidyl-prolyl isomerase OS=Arabidopsis thaliana GN=ROF1 PE=1 SV=2	B3H746_ARATH,FKB70_ARATH	61436.1	1	13	13	13	0.382	0.225	TRUE	FTLGQGQVIK	K	G	0.95	73.6	36.6	2		545.795	1089.57	1090.63	2	-0.04366	-40.03	86	95	TRUE
70 kDa peptidyl-prolyl isomerase OS=Arabidopsis thaliana GN=ROF1 PE=1 SV=2	B3H746_ARATH,FKB70_ARATH	61436.1	1	13	13	13	0.382	0.225	TRUE	VLELESTNVK	K	A	0.95	64.9	36.5	2		566.3	1130.58	1131.63	2	-0.03381	-29.88	475	484	TRUE
70 kDa peptidyl-prolyl isomerase OS=Arabidopsis thaliana GN=ROF1 PE=1 SV=2	B3H746_ARATH,FKB70_ARATH	61436.1	1	13	13	13	0.382	0.225	TRUE	VAcNLNDAAcK	K	L	0.95	83	35.4	2	c3: Carbamidomethyl (+57.02), c10: Carbamidomethyl (+57.02)	618.258	1234.5	1235.55	2	-0.04399	-35.61	449	459	TRUE
70 kDa peptidyl-prolyl isomerase OS=Arabidopsis thaliana GN=ROF1 PE=1 SV=2	B3H746_ARATH,FKB70_ARATH	61436.1	1	13	13	13	0.382	0.225	TRUE	TDEEQVVDGLDR	K	A	0.95	70.4	35.3	2		688.297	1374.58	1375.63	2	-0.04791	-34.83	323	334	TRUE
